# Supplementary material for: Evaluation of Blood Biochemical Parameters and Ratios in Piroplasmosis-Infected Horses in an Endemic Region
Source: Vet Sci. 2025 Jul 5;12(7):643. doi: 10.3390/vetsci12070643 (PMC12300670; doi:10.3390/vetsci12070643)
Supplement: Supplementary file 1 [file vetsci-12-00643-s001.zip]

Archive with 4 entries (4 files):
- Table S1..pdf
- Table S2..pdf
- Table S3..pdf
- Table S4..pdf
